# Supplementary material for: The Influence of Poverty and Rurality on Colorectal Cancer Survival by Race/Ethnicity: An Analysis of SEER Data with a Census Tract-Level Measure of Persistent Poverty
Source: Curr Oncol. 2025 Apr 23;32(5):248. doi: 10.3390/curroncol32050248 (PMC12109587; doi:10.3390/curroncol32050248)
Supplement: Supplementary file 1 [file curroncol-32-00248-s001.zip]

Archive with 1 entries (1 files):
- curroncol-3560916-supplementary.pdf
